# Supplementary material for: The role of Imp and Syp RNA-binding proteins in precise neuronal elimination by apoptosis through the regulation of transcription factors
Source: eLife. 2024 Oct 4;12:RP91634. doi: 10.7554/eLife.91634 (PMC11452180; doi:10.7554/eLife.91634)
Supplement: Figure 7—source data 1. [file elife-91634-fig7-data1.zip]

Archive with 11 entries (11 files):
- 080324 9 data.pzfx
- ROIs Protein measurement - 01 02 T1.xlsx
- ROIs Protein measurement - 01 02 T3.xlsx
- ROIs Protein measurement - 03 T1.xlsx
- ROIs Protein measurement - 03 T3.xlsx
- ROIs Protein measurement - 04 T1.xlsx
- ROIs Protein measurement 0102 New.xlsx
- ROIs Protein measurement 03 T2.xlsx
- ROIs Protein measurement 04 T2.xlsx
- ROIs Protein measurement 04 T3.xlsx
- Statistics.xlsx
